# Supplementary material for: Global Proteomic Analysis Reveals the Roles of MicX in Biofilm Formation and Quorum Sensing in Vibrio alginolyticus
Source: Foods. 2026 Mar 16;15(6):1042. doi: 10.3390/foods15061042 (PMC13025180; doi:10.3390/foods15061042)
Supplement: Supplementary file 1 [file foods-15-01042-s001.zip]

Archive with 1 entries (1 files):
- foods-4162370-supplementary.pdf
